# Supplementary material for: Mu-Rhythm Phase Modulates Cortical Reactivity to Subthreshold TMS: A TMS–EEG Study
Source: Bioengineering (Basel). 2026 Mar 27;13(4):391. doi: 10.3390/bioengineering13040391 (PMC13114207; doi:10.3390/bioengineering13040391)
Supplement: Supplementary file 1 [file bioengineering-13-00391-s001.zip]

Archive with 1 entries (1 files):
- bioengineering-4160379-supplementary.pdf
